# Supplementary material for: Cellular state landscape and herpes simplex virus type 1 infection progression are connected
Source: Nat Commun. 2023 Jul 27;14:4515. doi: 10.1038/s41467-023-40148-6 (PMC10374626; doi:10.1038/s41467-023-40148-6)
Supplement: Supplementary file 4 — Supplementary Data 1 [file 41467_2023_40148_MOESM4_ESM.xlsx]

## Sheet: Supplementary Data 1
Related to Methods.
Materials.
REAGENT or RESOURCE	SOURCE	IDENTIFIER
Antibodies (dilution and method)
Rabbit monoclonal anti-4E-BP1 (1:1,000 in IF)	Cell Signaling Technology	Cat#9644; Clone# 53H11; RRID: AB_2097841
Mouse monoclonal anti-a-tubulin (1:3,000 in IF)	Abcam	Cat#ab7291; Clone#DM1A; RRID: AB_2241126
Rabbit polyclonal anti-b-actin (1:4,000 in IF)	Abcam	Cat#ab8227; RRID: AB_2305186
Mouse monoclonal anti-b-actin (1:4,000 in WB)	Cell Signaling Technology	Cat#3700; Clone#8H10D10; RRID: AB_2242334
Mouse monoclonal anti-b-catenin (1:200 in IF)	Cell Signaling Technology	Cat#2677; Clone#L54E2; RRID: AB_1030943
Rabbit polyclonal anti-C23 (1:800 in IF)	Santa Cruz Biotechnology	Cat#sc-13057; RRID: AB_2229696
Rabbit polyclonal anti-calreticulin (1:500 in IF)	Abcam	Cat#2907; RRID: RRID: AB_303402
Rabbit monoclonal anti-cleaved caspase-3 (Asp175) (1:500 in IF)	Cell Signaling Technology	Cat#9664; Clone#5A1E; RRID: AB_2070042
Mouse monoclonal anti-EEA1 (1:150 in IF)	BD Biosciences	Cat#610457; Clone#14; RRID: AB_397830
Goat polyclonal anti-EGFR (1:200 in IF)	R&D Systems	Cat#AF231
Mouse monoclonal anti-GM130 (1:300 in)	BD Biosciences	Cat#610823; Clone#35; RRID: AB_398142
Chicken polyclonal anti-H2B (1:1,500 in IF)	Abcam	Cat#ab134211; RRID: AB_2889048
Rabbit polyclonal anti-H3 (1:2,000 in IF)	Abcam	Cat#ab1791; RRID: AB_302613
Rabbit polyclonal anti-H3K4me3 (1:1,000 in IF)	Abcam	Cat#ab8580; RRID: AB_306649
Goat polyclonal anti-HCFC1 (1:200 in IF)	R&D Systems	Cat#AF6254; RRID: AB_10891352
Mouse monoclonal anti-Hsp60 (1:4,000 in IF)	Abcam	Cat#ab13532; Clone#Mab11-13; RRID: AB_300433
Rabbit polyclonal anti-DDX6 (1:1,000 in IF)	Bethyl Laboratories	Cat#A300-461A; Lot#4; RRID: AB_2277216
Mouse monoclonal anti-ICP0 (1:5,000 in IF)	Abcam	Cat#ab6513; Clone#5H7; RRID: AB_305536
Mouse monoclonal anti-ICP4 (1:5,000 in IF)	Abcam	Cat#ab6514; Clone#10F1; RRID: AB_305537
Mouse monoclonal anti-ICP5 (1:400 in IF; 1:1,000 in WB)	Abcam	Cat#ab6508; Clone#3B6; RRID: AB_305530
Mouse monoclonal anti-ICP8 (1:1,000 in IF; 1:1,000 in WB)	Abcam	Cat#ab20194; Clone#11E2; RRID: AB_445414
Mouse monoclonal anti-ICP27 (1:1,200 in IF; 1:1,000 in WB)	Santa Cruz Biotechnology	Cat#sc-69806; Clone#H1142; RRID: AB_1124272
Rabbit monoclonal anti-IRF3 (1:600 in IF)	Cell Signaling Technology	Cat#11904; Clone# D6I4C; RRID: AB_2722521
Rabbit monoclonal anti-IRF7 (1:50 in IF)	ThermoFisher	Cat#MA5-41165; Clone#SC0617; RRID: AB_2898919
Rabbit monoclonal anti-NF-κB p65 (1:400 in IF)	Cell Signaling Technology	Cat#8248; Clone#D14E12; RRID: AB_10859369
Rabbit polyclonal anti-NRF2 (1:500 in IF)	Abcam	Cat#ab137550; RRID: AB_2687540
Mouse monoclonal anti-Nup107 (1:1,000 in IF)	Abcam	Cat#ab24609; Clone#Mab414; RRID: AB_448181
Rabbit monoclonal anti-PCNA (1:500 in IF)	Cell Signaling Technology	Cat#13110; Clone#D3H8P; RRID: AB_2636979
Rabbit monoclonal anti-phospho-Akt (Ser473) (1:200 in IF; 1:1,000 in WB)	Cell Signaling Technology	Cat#4060; Clone#D9E; RRID: AB_2315049
Rabbit monoclonal anti-phospho-Akt (Thr308) (1:200 in IF; 1:1,000 in WB)	Cell Signaling Technology	Cat#13038; Clone#D25E6; RRID: AB_2629447
Rabbit polyclonal anti-phospho-CDK9 (Thr186) (1:125 in IF)	Cell Signaling Technology	Cat#2549; RRID: AB_2077300
Rabbit monoclonal anti-phospho-EGF receptor (Tyr1068) (1:200 in IF)	Cell Signaling Technology	Cat#3777; Clone#D7A5; RRID: AB_2096270
Rabbit monoclonal anti-phospho-p44/42 MAPK (ERK) (Thr202/Tyr204) (1:200 in IF)	Cell Signaling Technology	Cat#4370; Clone# D13.14.4E; RRID: AB_2315112
Rabbit polyclonal anti-RNA polymerase II CTD repeat YSPTSPS (1:1,000 in IF)	Abcam	Cat#ab26721; RRID: AB_777726
Mouse monoclonal anti-RNA polymerase II CTD repeat YSPTSPS (phospho S5) (1:1,500 in IF)	Abcam	Cat#ab5408; Clone#4H8; RRID: AB_304868
Rabbit recombinant Alexa Fluor® 488 Anti-RNA polymerase II CTD repeat YSPTSPS (phospho S5) (1:200 in IF)	Abcam	Cat# ab196152; Clone#EP1510Y
Rat monoclonal anti-RNA polymerase II subunit B1 (phospho CTD Ser-2) (1:500 in IF)	Sigma-Aldrich	Cat#04-1571; Clone#3E10; RRID: AB_10627998
Mouse monoclonal anti-SRSF2 (1:1,200 in IF)	Sigma-Aldrich	Cat#S4045; Clone#SC-35; RRID: AB_477511
Rabbit polyclonal anti-SP100 (1:800 in IF)	Sigma-Aldrich	Cat#HPA017384; RRID: AB_1857399
Rabbit polyclonal anti-phospho-STAT1 (Ser727) (1:100 in IF)	Cell Signaling Technology	Cat#9177; RRID: AB_2197983
Rabbit monoclonal anti-phospho-STAT1 (Tyr701) (1:500 in IF)	Invitrogen	Cat#700349; Clone#15H13L67; RRID: AB_2532315
Rabbit polyclonal anti-TGN46 (1:300 in IF)	Sigma-Aldrich	Cat#T7576; RRID: AB_1080261
Mouse monoclonal anti-VP16 (1:500 in IF)	Abcam	Cat#ab110226; Clone#LP1; RRID: AB_10863640
Goat polyclonal anti-chicken IgY (H&L), Alexa Fluor 405 (1:1,000 in IF)	Abcam	Cat#ab175674; RRID: AB_2890171
Donkey polyclonal anti-goat IgG (H+L), Alexa Fluor 568 (1:500 in IF)	ThermoFisher	Cat#A-11057; RRID: AB_142581
Donkey polyclonal anti-mouse IgG (H+L), Alexa Fluor 488 (1:500 in IF)	ThermoFisher	Cat#A-21202; RRID: RRID: AB_141607
Donkey polyclonal anti-mouse IgG (H+L), Alexa Fluor 568 (1:500 in IF)	ThermoFisher	Cat#A10037; RRID: AB_2534013
Donkey polyclonal anti-rabbit IgG (H+L), Alexa Fluor 488 (1:500 in IF)	ThermoFisher	Cat#A-21206; RRID: AB_2535792
Donkey polyclonal anti-rabbit IgG (H+L), Alexa Fluor 647 (1:500 in IF)	ThermoFisher	Cat#A-31573; RRID: AB_2536183
Goat polyclonal anti-Mouse IgG (H+L), IRDye 680RD (1:5,000 in WB)	Licor	Cat#926-68070; RRID: AB_10956588
Goat polyclonal anti-Rabbit IgG (H+L), IRDye 800CW (1:5,000 in WB)	Licor	Cat#926-32211; RRID: AB_621843
Virus strains
Wildtype HSV-1 (strain F)	Bernard Roizman	N/A
Chemicals and media
16% Paraformaldehyde	Electron Microscopy Sciences	Cat#EMS-15710
Alexa Fluor 647 NHS Ester (Succinimidyl Ester)	ThermoFisher	Cat#A20006
Antibiotic-Antimycotic (100X)	Gibco	Cat#15240062
Bovine serum albumin	Sigma-Aldrich	Cat#A7906
DAPI (4',6-Diamidino-2-Phenylindole, Dihydrochloride)	ThermoFisher	Cat#D1306
DMEM	Gibco	Cat#31885023
Fetal bovine serum	Sigma-Aldrich	Cat#F7524
Human Interferon-γ	Cell Signaling Technology	Cat#80385
Intercept blocking buffer	Licor	Cat#927-70001
JAK Inhibitor I	STEMCELL Technologies	Cat#74024
MEK inhibitor U0126	Cell Signaling Technology	Cat#9903
Normal donkey serum	Abcam	Cat#ab7475
NucBlue™ Fixed Cell ReadyProbes™ Reagent (DAPI)	ThermoFisher	Cat#R37606
PBS azide	Santa Cruz Biotechnology	Cat#sc-296028
PI3K inhibitor LY294002	Cell Signaling Technology	Cat#9901
Triton X-100	Sigma-Aldrich	Cat#T8787
Tween 20	Sigma-Aldrich	Cat#P1379
Commercial assays
ViewRNA high-content screening assay kit	Affymetrix	Cat#QVP0011
ViewRNA Type 1 signal amplification kit 488nm	Affymetrix	Cat#QVP0202
ViewRNA Type 6 signal amplification kit 650nm	Affymetrix	Cat#QVP0202
Deposited data
smFISH of UL19, UL29, EEA1, ERBB2, RELA and HPRT-1 – single-cell feature values	This study; Mendeley Data; 1	http://dx.doi.org/10.17632/sdt339677d.1
smFISH + 4i experiment – single-cell feature values and summaries	This study; Mendeley Data; 2	http://dx.doi.org/10.17632/3mwstbcyzv.1
MCU data	This study; Mendeley Data; 3	http://dx.doi.org/10.17632/fxbzsgwpg9.1
MEK inhibitor – single-cell feature values	This study; Mendeley Data; 4	http://dx.doi.org/10.17632/fnjtkx4js7.1
PI3K inhibitor – Western blot images	This study; Mendeley Data; 5	http://dx.doi.org/10.17632/344b25fk2f.1
p-Akt and PI3K inhibitor – singe-cell feature values	This study; Mendeley Data; 6	http://dx.doi.org/10.17632/gxv9t4krxg.1
p-ERK and innate immunity – single-cell feature values	This study; Mendeley Data; 7	http://dx.doi.org/10.17632/3p635nrr2v.1
P bodies in HeLa, A549 and BJ cells – single-cell feature values	This study; Mendeley Data; 8	http://dx.doi.org/10.17632/mg73d32md4.1
PCNA and cell cycle – single-cell features	This study; Mendeley Data; 9	http://dx.doi.org/10.17632/jy6gxf7r5z.1
RNA Polymerase II – single-cell feature values	This study; Mendeley Data; 10	http://dx.doi.org/10.17632/jprfpjf6ns.1
Code for SPS calculations	This study; Mendeley Data; 11	http://dx.doi.org/10.17632/ytvttnr2nn.1
Cell lines
Human: lung carcinoma epithelial cell line A549	ATCC	CCL-185
Human: cervical cancer epithelial cell line HeLa	12	Kyoto
Human: normal foreskin fibroblast cell line BJ	ATCC	CRL-2522
Cercopithecus aethiops: Vero	ECACC	84113001
Oligonucleotides
Type 1 ViewRNA FISH probes: HSV-1 UL29	Affymetrix	Cat#VF1-6001029
Type 6 ViewRNA FISH probes: HSV-1 UL19	Affymetrix	Cat#VPCE3WN
Type 1 ViewRNA FISH probes: HPRT-1	Affymetrix	Cat#VA1-11124
Type 1 ViewRNA FISH probes: ERBB2	Affymetrix	Cat#VA1-11714
Type 6 ViewRNA FISH probes: EEA1	Affymetrix	Cat#VA6-3168427
Type 6 ViewRNA FISH probes: RELA	Affymetrix	Cat#VA6-3168253
Software and algorithms
Olympus cellSens v3.2	N/A	https://www.olympus-lifescience.com/en/software/cellsens/; RRID: SCR_014551
Fiji v2.0.0-rc-69/1.52p	13	https://imagej.net/software/fiji/; RRID: SCR_002285
Ilastik v1.3	14	https://www.ilastik.org/index.html; RRID: SCR_015246
MCU	15	https://github.com/scottberry/mcu
popcon	16,17	https://github.com/scottberry/popcon
Rstudio v1.2	RStudio Team, 2021	https://www.rstudio.com/
R v3.6.3	R Core Team, 2014	https://www.r-project.org/
TissueMAPS v0.6.0	N/A	https://github.com/pelkmanslab/TissueMAPS
napari v0.4.15	N/A	https://doi.org/10.5281/zenodo.7276432
Other
Amersham Protran nitrocellulose blotting membrane	Cytiva	Cat#10600002
96-well µClear plates	Greiner Bio-One	Cat#655090
