# Supplementary material for: Cellular state landscape and herpes simplex virus type 1 infection progression are connected
Source: Nat Commun. 2023 Jul 27;14:4515. doi: 10.1038/s41467-023-40148-6 (PMC10374626; doi:10.1038/s41467-023-40148-6)
Supplement: Supplementary file 5 — Supplementary Data 2 [file 41467_2023_40148_MOESM5_ESM.xlsx]

## Sheet: Supplementary Data 2
Related to Methods.
Statistical information.
TEST	FIGURE	INFORMATION
Two-sample t-test	5d	DMSO at 12 and 18 hpi
		t-value: -6.6763; Df: 8; p-value: 0.0001565
		U0126 at 12 and 18 hpi
		t-value: 1.8535; Df: 8; p-value: 0.1009
		DMSO and U0126 at 12 hpi
		t-value: 5.4421; Df: 8; p-value: 0.0006145
		DMSO and U0126 at 18 hpi
		t-value: 11.581; Df: 8; p-value: 2.809e-06
One-way ANOVA	5f	p-Akt T308P
		F value: 54.1; Df: 2; p-value: 0.000145
		p-Akt S473P
		F value: 422.6; Df: 2; p-value: 3.5e-07
		ICP27
		F value: 3.056; Df: 2; p-value: 0.122
		ICP8
		F value: 87.34; Df: 2; p-value: 3.66e-05
		ICP5
		F value: 107.3; Df: 2; p-value: 2.01e-05
Two-sample t-test	5h	Mock cells
		t-value: 0.18705; Df: 4; p-value: 0.4304
		ICP27-expressing cells
		t-value: 27.861; Df: 2.0613; p-value: 0.000546
Two-sample t-test	Supplementary 4b	1.5 hpi – G1
		t-value: 6.4168; Df: 6; p-value: 0.0006762
		3 hpi – G1
		t-value: -2.5899; Df: 6; p-value: 0.04122
		6 hpi – G1
		t-value: 4.6031; Df: 6; p-value: 0.00368
		9 hpi – G1
		t-value: -3.3834; Df: 4; p-value: 0.0277
		12 hpi – G1
		t-value: -3.1628; Df: 3.2417; p-value: 0.04563
		1.5 hpi – S
		t-value: -4.2947; Df: 6; p-value: 0.005122
		3 hpi – S
		t-value: -0.083017; Df: 6; p-value: 0.9365
		6 hpi – S
		t-value: 1.0303; Df: 6; p-value: 0.3426
		9 hpi – S
		t-value: 6.3162; Df: 4; p-value: 0.003214
		12 hpi – S
		t-value: 5.6621; Df: 6; p-value: 0.001304
		1.5 hpi – G2
		t-value: -5.6463; Df: 6; p-value: 0.001323
		3 hpi – G2
		t-value: 3.2714; Df: 6; p-value: 0.017
		6 hpi – G2
		t-value: -8.0932; Df: 6; p-value: 0.0001908
		9 hpi – G2
		t-value: -6.5431; Df: 4; p-value: 0.00282
		12 hpi – G2
		t-value: -8.2447; Df: 6; p-value: 0.0001721
Two-sample t-test	Supplementary 4c	HeLa – G1
		t-value: -12.873; Df: 4; p-value: 0.00021
		HeLa – S
		t-value: 10.987; Df: 4; p-value: 0.0003899
		HeLa – G2
		t-value: -4.8388; Df: 4; p-value: 0.008407
Two-sample t-test	Supplementary 4d	A549 – G1
		t-value: -1.1113; Df: 4; p-value: 0.3287
		A549 – S
		t-value: -3.4432; Df: 4; p-value: 0.02622
		A549 – G2
		t-value: 8.1658; Df: 4; p-value: 0.001224
Two-sample t-test	Supplementary 4e	BJ – G1
		t-value: -8.8585; Df: 4; p-value: 0.0008968
		BJ – S
		t-value: 9.6983; Df: 4; p-value: 0.0006327
		BJ – G2
		t-value: -3.2995; Df: 4; p-value: 0.02995
Two-sample t-test	Supplementary 9f	Mock cells
		t-value: 2.5986; Df: 4; p-value: 0.03007
		ICP27-expressing cells
		t-value: 24.788; Df: 4; p-value: 7.861e-06
Mann-Whitney U test	Supplementary 11a	RNAP II S5P: ICP27
		W: 16767835; p-value: < 2.2e-16
		RNAP II S2P: ICP27
		W: 14628899; p-value: < 2.2e-16
Mann-Whitney U test	Supplementary 11b	RNAP II S5P: ICP27
		W: 5555916; p-value: < 2.2e-16
		RNAP II S2P: ICP27
		W: 7593974; p-value: < 2.2e-16
Mann-Whitney U test	Supplementary 11c	RNAP II S5P: ICP27
		W: 518817; p-value: 0.003225
		RNAP II S2P: ICP27
		W: 529549; p-value: 0.1023
Mann-Whitney U test	Supplementary 11d	RNAP II S5P: ICP8 and RCs
		W: 68510; p-value: 1.528e-08
		RNAP II S2P: ICP8 and RCs
		W: 68874; p-value: 1.215e-09
Mann-Whitney U test	Supplementary 11e	RNAP II S5P: ICP8 and RCs
		W: 75902; p-value: < 2.2e-16
		RNAP II S2P: ICP8 and RCs
		W: 147992; p-value: 5.845e-06
Mann-Whitney U test	Supplementary 11f	RNAP II S5P: ICP8 and RCs
		W: 37844; p-value: 6.074e-14
		RNAP II S2P: ICP8 and RCs
		W: 84950; p-value: 3.002e-08
Df: degrees of freedom
W: Wilcoxon test statistic
