# Supplementary material for: Cellular state landscape and herpes simplex virus type 1 infection progression are connected
Source: Nat Commun. 2023 Jul 27;14:4515. doi: 10.1038/s41467-023-40148-6 (PMC10374626; doi:10.1038/s41467-023-40148-6)
Supplement: Supplementary file 6 — Supplementary Data 3 [file 41467_2023_40148_MOESM6_ESM.xlsx]

## Sheet: Supplementary Data 3
Related to Supplementary Fig. 6 and Methods.
Cellular features with Pearson correlation coefficient (r) >=0.3 or <=-0.3.
4i marker or subcellular compartment	Full feature name	Feature name in Supplementary Fig. 6
Nucleus	Mean radius of nucleus	Nucleus radius
DAPI	Haralick sum of squares (Kernel size: 10) in nucleus	DAPI texture - 1
	Haralick information measures of correlation (Kernel size: 10) in nucleus	DAPI texture - 2
	Haralick entropy (Kernel size: 10) in nucleus	DAPI texture - 3
	Haralick information measures of correlation (Kernel size: 2) in cell	DAPI texture - 4
Succinimidyl-ester	Sum intensity in nucleus	Total protein intensity - sum
	Haralick entropy (Kernel size: 10) in nucleus	Total protein texture - 1
	Haralick correlation (Kernel size: 10) in nucleus	Total protein texture - 2
p-Akt (Ser473)	Sum intensity in cell	p-Akt intensity - sum
	Mean intensity in cell	p-Akt intensity - mean
	Haralick difference entropy (Kernel size: 10) in cytoplasm	p-Akt texture - 1
	Haralick correlation (Kernel size: 10) in cytoplasm	p-Akt texture - 2
	Haralick difference variance (Kernel size: 2) in cytoplasm	p-Akt texture - 3
	Haralick contrast (Kernel size: 2) in cell	p-Akt texture - 4
	Haralick sum average (Kernel size: 10) in cell	p-Akt texture - 5
	Haralick difference variance (Kernel size: 2) in cell	p-Akt texture - 6
DDX6	Mean intensity in cell	DDX6 intensity - mean
	Haralick sum variance (Kernel size: 2) in cell	DDX6 texture - 1
	Haralick sum variance (Kernel size: 2) in cytoplasm	DDX6 texture - 2
	P body count	P body count
EEA1	Haralick information measures of correlation (Kernel size: 10) in cell	EEA1 texture - 1
	Haralick sum entropy (Kernel size: 10) in cell	EEA1 texture - 2
TGN46	Haralick sum variance (Kernel size: 2) in cell	TGN46 texture - 1
	Haralick sum variance (Kernel size: 2) in cytoplasm	TGN46 texture - 2
	Haralick contrast (Kernel size: 2) in cytoplasm	TGN46 texture - 3
Hsp60	Sum intensity in cell	Hsp60 intensity - sum
	Haralick sum entropy (Kernel size: 10) in cell	Hsp60 texture - 1
RNAP II	Haralick correlation (Kernel size: 2) in nucleus	RNAP II texture - 1
	Haralick sum entropy (Kernel size: 10) in cell	RNAP II texture - 2
	Haralick sum entropy (Kernel size: 10) in nucleus	RNAP II texture - 3
RNAP II S2P	Mean intensity in nucleus	RNAP II S2P intensity - mean
	Haralick sum entropy (Kernel size: 2) in nucleus	RNAP II S2P texture - 1
	Haralick entropy (Kernel size: 2) in nucleus	RNAP II S2P texture - 2
	Haralick information measures of correlation (Kernel size: 2) in nucleus	RNAP II S2P texture - 3
	Haralick sum average (Kernel size: 10) in nucleus	RNAP II S2P texture - 4
RNAP II S5P	Sum intensity in cell	RNAP II S5P intensity - sum
	Mean intensity in nucleus	RNAP II S5P intensity - mean
	Haralick sum average (Kernel size: 2) in nucleus	RNAP II S5P texture - 1
	Haralick difference variance (Kernel size: 2) in nucleus	RNAP II S5P texture - 2
	Haralick information measures of correlation (Kernel size: 10) in nucleus	RNAP II S5P texture - 3
	Haralick sum entropy (Kernel size: 10) in cell	RNAP II S5P texture - 4
	Haralick sum entropy (Kernel size: 10) in nucleus	RNAP II S5P texture - 5
	Haralick sum entropy (Kernel size: 2) in nucleus	RNAP II S5P texture - 6
	Haralick angular second moment (Kernel size: 10) in nucleus	RNAP II S5P texture - 7
	Haralick angular second moment (Kernel size: 2) in nucleus	RNAP II S5P texture - 8
	Haralick inverse difference moment (Kernel size: 10) in nucleus	RNAP II S5P texture - 9
	Hu moment 0 in nucleus	RNAP II S5P texture - 10
	Haralick entropy (Kernel size: 2) in nucleus	RNAP II S5P texture - 11
	Haralick entropy (Kernel size: 2) in cell	RNAP II S5P texture - 12
p-CDK9	Mean intensity in nucleus	p-CDK9 intensity - mean
	Haralick sum entropy (Kernel size: 10) in nucleus	p-CDK9 texture - 1
	Haralick sum entropy (Kernel size: 2) in nucleus	p-CDK9 texture - 2
	Haralick angular second moment (Kernel size: 10) in nucleus	p-CDK9 texture - 3
	Haralick sum variance (Kernel size: 2) in cell	p-CDK9 texture - 4
HCFC1	Mean intensity in nucleus	HCFC1 intensity - mean
	Haralick correlation (Kernel size: 2) in nucleus	HCFC1 texture - 1
	Haralick sum entropy (Kernel size: 10) in cell	HCFC1 texture - 2
	Haralick sum entropy (Kernel size: 10) in nucleus	HCFC1 texture - 3
H3K4me3	Haralick correlation (Kernel size: 2) in nucleus	H3K4me3 texture - 1
SRSF2	Haralick sum average (Kernel size: 2) in nucleus	SRSF2 texture - 1
	Haralick information measures of correlation (Kernel size: 10) in nucleus	SRSF2 texture - 2
	Haralick sum entropy (Kernel size: 10) in nucleus	SRSF2 texture - 3
C23	Haralick inverse difference moment (Kernel size: 2) in nucleus	C23 texture - 1
	Haralick sum entropy (Kernel size: 10) in cell	C23 texture - 2
PCNA	Haralick sum entropy (Kernel size: 10) in nucleus	PCNA texture - 1
NRF2	Mean intensity in nucleus	NRF2 intensity - mean
	Haralick entropy (Kernel size: 10) in nucleus	NRF2 texture - 1
	Haralick inverse difference moment (Kernel size: 2) in nucleus	NRF2 texture - 2
	Haralick correlation (Kernel size: 2) in nucleus	NRF2 texture - 3
	Haralick difference variance (Kernel size: 2) in nucleus	NRF2 texture - 4
	Haralick sum variance (Kernel size: 2) in cell	NRF2 texture - 5
SP100	Haralick information measures of correlation (Kernel size: 10) in nucleus	SP100 texture - 1
